# Supplementary material for: Aminosteroid RM-581 Decreases Cell Proliferation of All Breast Cancer Molecular Subtypes, Alone and in Combination with Breast Cancer Treatments
Source: J Clin Med. 2023 Jun 24;12(13):4241. doi: 10.3390/jcm12134241 (PMC10342875; doi:10.3390/jcm12134241)
Supplement: Supplementary file 1 [file jcm-12-04241-s001.zip]

Archive with 1 entries (1 files):
- jcm-2426289-supplementary.pdf
